# Supplementary material for: Comparison of methods to detect copy number alterations in cancer using simulated and real genotyping data
Source: BMC Bioinformatics. 2012 Aug 7;13:192. doi: 10.1186/1471-2105-13-192 (PMC3472297; doi:10.1186/1471-2105-13-192)
Supplement: Additional file 1 — Code to generate the synthetic samples. [file 1471-2105-13-192-S1.r]

n = 100
p = c(1,0.75,0.5,0.25)
library(CnaGen)

dataset = "near-diploid" # similar to BC_T34
setwd("X:/ANALYSIS/RESEARCH/CNA_Detec_Methods/trials/datasets/")
dir.create(dataset)
setwd(dataset)
long = c(10,20,40,80,160)
short = c(10,20,40)
cnagen(
	lengths = list(long,long,long,short,long,short),
	times = c(4, 4, 4, 2, 1, 2),
	copynumbers = list(list(c(1),c(2),c(2),c(3)), list(c(1,2),c(1,2),c(2,3),c(3,4)), list(c(1,2,3))),
	weights2 = c(0.75,0.83), weights3 = c(0.5),
	purities = p, autoBase = TRUE, replicates = n
)

dataset = "near-triploid" # similar to BC_T09, but closer to triploid
setwd("X:/ANALYSIS/RESEARCH/CNA_Detec_Methods/trials/datasets/")
dir.create(dataset)
setwd(dataset)
long = c(10,20,40,80,160)
short = c(10,20,40)
cnagen(
	lengths = list(long,long,long,short,long,short),
	times = c(1, 2, 1, 1, 1, 1),
	copynumbers = list(list(c(1),c(2),c(2),c(2),c(3),c(3),c(3),c(3),c(3),c(4),c(4),c(5)), list(c(1,2),c(2,3),c(3,4)), list(c(3,4,5))),
	weights2 = c(0.75,0.83), weights3 = c(0.5),
	purities = p, autoBase = TRUE, replicates = n
)

dataset = "complex" # similar to BC_T09, but closer to triploid
setwd("X:/ANALYSIS/RESEARCH/CNA_Detec_Methods/trials/datasets/")
dir.create(dataset)
setwd(dataset)
long = c(10,20,40,80,160)
short = c(10,20,40)
cnagen(
	lengths = list(long,long,long,short,long,short),
	times = c(1, 1, 1, 1, 1, 1),
	copynumbers = list(list(c(1),c(2),c(2),c(3),c(3),c(3),c(4),c(4),c(5),c(5)), list(c(1,2),c(2,3),c(3,4),c(2,4),c(2,5)), list(c(3,4,5))),
	weights2 = c(0.75,0.83), weights3 = c(0.5,0.7),
	purities = p, autoBase = TRUE, replicates = n
)

dataset = "near-tetraploid" #
setwd("X:/ANALYSIS/RESEARCH/CNA_Detec_Methods/trials/datasets/")
dir.create(dataset)
setwd(dataset)
long = c(10,20,40,80,160)
short = c(10,20,40)
cnagen(
	lengths = list(long,long,long,short,long,short),
	times = c(1, 2, 1, 1, 1, 1),
	copynumbers = list(list(c(2),c(2),c(3),c(3),c(4),c(4),c(4),c(4),c(5),c(5)), list(c(1,2),c(2,3),c(2,4),c(3,4),c(4,5)), list(c(3,4,5))),
	weights2 = c(0.83), weights3 = c(0.5,0.7),
	purities = p, autoBase = TRUE, replicates = n
)

dataset = "loh-enriched" # triplication of one allele in most of the sequence
setwd("X:/ANALYSIS/RESEARCH/CNA_Detec_Methods/trials/datasets/")
dir.create(dataset)
setwd(dataset)
long = c(10,20,40,80,160)
short = c(10,20,40)
cnagen(
	lengths = list(long,long,long,short,long,short),
	times = c(2, 1, 3, 2, 1, 1),
	copynumbers = list(list(c(2),c(3),c(3),c(4)), list(c(1,2),c(1,3),c(2,3),c(2,4),c(3,4),c(2,5)), list(c(2,3,4),c(2,3,5))),
	weights2 = c(0.83), weights3 = c(0.5,0.7),
	purities = p, autoBase = TRUE, replicates = n
)
