# Supplementary material for: Comparison of methods to detect copy number alterations in cancer using simulated and real genotyping data
Source: BMC Bioinformatics. 2012 Aug 7;13:192. doi: 10.1186/1471-2105-13-192 (PMC3472297; doi:10.1186/1471-2105-13-192)
Supplement: Additional file 7 — Generation of hybrid samples. [file 1471-2105-13-192-S7.r]

library(CnaGen)
p = c(1,0.75,0.5,0.25)

generateHybrid <- function(wd, tab, name, p, intratHet, waveGCSD) {
	setwd(wd)
	segm.data = read.table(tab, head=TRUE)
	scaffold = segm.data[,c("Chr","Len","LOH","CN1","BA1")]
	dir.create(name)
	setwd(name)
	cnagen(purities = p, scaffold = scaffold, intratHet = intratHet, waveGCSD = waveGCSD)
}

# processed_[X].txt are output tables from GAP, available at: 
#   http://bioinfo-out.curie.fr/projects/snp_gap/Popova_et_al_GenomeBiol2009_Data.zip
# Any other table can be used as scaffold, as long as it contains columns with the following headers:
#   Chr	Len	LOH	CN1	BA1
# These columns represent chromosome, length, presence of germline LOH, copy number and B allele
# count of regions, which should appear in order of genomic position.

# Tumour purities with which samples are generated are the same as those of fully synthetic samples
# in this same study (0%, 25%, 50% and 75% contamination; or 100%, 75%, 50% and 25% purity).

# Most parameters do not appear in the previous calls to CnaGen because they are left to their
# default values (e.g. PFB mode, signal noises). Other parameters do not apply, namely those that
# model region-specific characteristics, given that these are defined through the scaffold.

# The intra-tumour heterogeneity proportions and the long-range genomic waves have been selected to
# further mimic the patterns observed in the original samples, as depicted by their GAP patterns.
# These parameters only apply to the generation of hybrid samples.
# The intra-tumour heterogeneity parameter allows its easy definition and is currently limited (as of
# version 2.0 of CnaGen) to 2 subclones, where the secondary subclone has a copy number that differs
# in 1 copy from the primary subclone.
# The additional parameter for genomic waves allows long-range waves, which are seen in some samples
# and make the LRR mean level of regions with the same copy number more variable. 

generateHybrid(getwd(), "processed_MDA_468.txt", "MDA_468", p, 0.03, 0.01)
generateHybrid(getwd(), "processed_L_B1_T24B.txt", "L_B1_T24B", p, 0.3, 0.02)
generateHybrid(getwd(), "processed_BLC_B1_T17.txt", "BLC_B1_T17", p, 0.12, 0.06)
