# Supplementary material for: Comparison of methods to detect copy number alterations in cancer using simulated and real genotyping data
Source: BMC Bioinformatics. 2012 Aug 7;13:192. doi: 10.1186/1471-2105-13-192 (PMC3472297; doi:10.1186/1471-2105-13-192)
Supplement: Additional file 9 — Cell-line data and method calls. LRR (top graph) and BAF (bottom graph) signals for the cell-line sample at 21% contamination. Chromosomes 6, 16 and X are excluded for the reasons described in the main text. In the middle, the calls made by the seven methods, including MixHMM with manually set global parameters (LRR shift and contamination), and the reference true calls. If any, calls made with copy numbers higher than 4 are displayed as copy number 4. [file 1471-2105-13-192-S9.zip]

Archive with 20 entries (20 files):
- chr1_calls.pdf
- chr2_calls.pdf
- chr3_calls.pdf
- chr4_calls.pdf
- chr5_calls.pdf
- chr7_calls.pdf
- chr8_calls.pdf
- chr9_calls.pdf
- chr10_calls.pdf
- chr11_calls.pdf
- chr12_calls.pdf
- chr13_calls.pdf
- chr14_calls.pdf
- chr15_calls.pdf
- chr17_calls.pdf
- chr18_calls.pdf
- chr21_calls.pdf
- chr22_calls.pdf
- chr20_calls.pdf
- chr19_calls.pdf
