# Supplementary material for: Comparison of methods to detect copy number alterations in cancer using simulated and real genotyping data
Source: BMC Bioinformatics. 2012 Aug 7;13:192. doi: 10.1186/1471-2105-13-192 (PMC3472297; doi:10.1186/1471-2105-13-192)
Supplement: Additional file 10 — Parameter relationships. Tables and regression plots that show the relationship between: (i) coefficient of LRR contraction and degree of normal cell contamination; and (ii) DNA index and baseline shift. [file 1471-2105-13-192-S10.xls]

## Sheet: q_p
See Popova et al., 2009 for table and data description.
	breast																		cellline
p	0.85	0.77	0.4	0.4	0.87	0.44	0.92	0.95	0.65	0.74	0.41	0.84	0.87	0.89	0.59	0.39	0.78	0.45	1	0.8	0.42	0.42	0.35	0.27	0.25	0.26	0.14
q	0.37	0.17	0.27	0.2	0.44	0.28	0.47	0.47	0.35	0.27	0.21	0.45	0.42	0.44	0.29	0.17	0.42	0.17	0.45	0.35	0.22	0.24	0.18	0.16	0.12	0.14	0.12

## Sheet: Baseline_DNAindex
See Li et al., 2011 for table; see Popova et al., 2009 for data description.
Baseline shift	DNA index	DNA index GPHMM	Diff. with regr.
-0.38	1.14	1.61	0.10262
0.04	0.84	0.84	0.03528
-0.18	1.6	1.56	-0.07448
-0.11	1.41	1.39	-0.06662
0.07	1.98	0.94	-0.04052
-0.15	1.68	1.45	-0.0541
-0.4	2.02	1.7	0.0814
-0.45	1.88	1.81	0.08102
-0.2	1.51	1.48	-0.01784
-0.26	1.11	1.68	-0.04944
-0.09	1.32	1.34	-0.06372
-0.38	1.91	1.72	0.05224
0.08	1.55	0.98	-0.06884
-0.23	1.51	1.44	0.03048
-0.18	1.84	1.5	-0.047
0	1	1	0.002
-0.39	1.84	1.76	0.04392
0.01	1	1	-0.008
			0.0587792	Sdev
